# Supplementary material for: Glutamyl aminopeptidase in microvesicular and exosomal fractions of urine is related with renal dysfunction in cisplatin-treated rats
Source: PLoS One. 2017 Apr 11;12(4):e0175462. doi: 10.1371/journal.pone.0175462 (PMC5388492; doi:10.1371/journal.pone.0175462)
Supplement: S1 File — Individual data of body weight, diuresis and biochemical measurements in samples collected 24 hours (Experiment 1) and 3 days (Experiment 2) after cisplatin injection. (XLS) [file pone.0175462.s001.xls]

## Sheet: Experiment1
CONTROL	BW Day 1 (g)	Diuresis (ml)	Diuresis (ml/100g)	U Cr (mg/dl)	U Cr (mg/100g/day)	E protein (mg/ml of buffer)	E protein in 300 µl of buffer (mg)	Initial U volume (ml)	E protein (mg/ml of urine)	E protein (µg/mg Cr)	E GluAp (ng/ml of buffer)	E GluAp (ng/mg protein)	E GluAp (ng/mg Cr)	E GluAp (ng/100g/day)	MV protein (mg/ml of buffer)	Concentration factor (ml of urine/ml of buffer)	MV GluAp (ng/ml of buffer)	MV GluAp (ng/ml of urine)	MV GluAp (ng/mg Cr)	MV GluAp (ng/mg protein)	MV GluAp (ng/100g/day)	MV protein (µg/mg crea)	BW Day 15 (g)	Serum Cr Day 15 (mg/dl)	Δ BW (%)
1	192.3	13.5	7.02028	31.33	2.19945	1.3765	0.41295	7.5	0.05506	175.742	50.0602	36.3678	6.39135	14.0575	0.922	15	12.6794	0.845297	2.69804	13.7521	5.93422	196.191	267.7	0.51	139.21
2	223.1	16.25	7.28373	30.15	2.19604	0.883	0.2649	7.5	0.03532	117.148	49.7573	56.3503	6.6013	14.4967	0.623	15	14.8655	0.991035	3.28702	23.8612	7.21843	137.756	306.4	0.55	137.338
3	201.8	8	3.96432	43.79	1.73598	1.333	0.3999	4	0.099975	228.306	43.5315	32.6568	7.45572	12.943	2.517	15.3846	21.4603	1.39492	3.18547	8.52612	5.5299	373.613	282.7	0.59	140.089
4	215.2	14	6.50558	28.68	1.8658	0.641	0.1923	7.4	0.0259865	90.6084	55.6533	86.8226	7.86686	14.678	0.914	14.8	14.5105	0.980439	3.41855	15.8758	6.37832	215.33	300.5	0.5	139.638
5	203.5	14	6.87961	29.52	2.03086	0.579	0.1737	7.6	0.0228553	77.423	54.8987	94.8164	7.34097	14.9085	0.694	15.2	12.2713	0.807322	2.73483	17.682	5.55406	154.668	285	0.51	140.049
6	206.2	13.5	6.54704	30.73	2.01191	1.2155	0.36465	8.4	0.0434107	141.265	52.0278	42.8036	6.04665	12.1653	1.083	15	12.8324	0.855492	2.7839	11.8489	5.60094	234.95	286.2	0.48	138.797
7	215.4	19.5	9.05292	23.23	2.10299	0.902	0.2706	8.5	0.0318353	137.044	50.8173	56.3385	7.72085	16.2369	1.397	17	15.4735	0.910203	3.91822	11.0762	8.24	353.751	339.7	0.59	157.707
8	186.7	18	9.64114	25.02	2.41221	1.14	0.342	8.5	0.0402353	160.813	52.0278	45.6384	7.33923	17.7038	1.227	17	16.6867	0.981573	3.92316	13.5996	9.46348	288.475	251.9	0.55	134.922
9	200.1	10.5	5.24738	33.97	1.78253	3.61	1.083	7.4	0.146351	430.825	42.4654	11.7633	5.06792	9.03374	1.587	14.8	16.6867	1.12748	3.31906	10.5146	5.91633	315.66	285.5	0.46	142.679
10	205.3	15	7.30638	26.35	1.92523	2.529	0.7587	8.2	0.0925244	351.136	33.2852	13.1614	4.62144	8.89734	0.977	16.4	15.9288	0.97127	3.68603	16.3038	7.09647	226.084	295.9	0.5	144.131
MEAN	204.96	14.225	6.94484	30.277	2.0263				0.0593554	191.031	48.4525	47.6719	6.64523	13.5121	1.1941	15.5585	15.3395	0.986503	3.29543	14.304	6.69321	249.648	290.15	0.524	141.456
SE	3.45447	1.05702	0.517318	1.80558	0.0661244				0.0127965	36.4406	2.15757	8.67133	0.354028	0.90099	0.174321	0.281052	0.850792	0.0539569	0.145112	1.39128	0.41671	25.4772	7.41303	0.014	1.97667
CISPLATIN	BW Day 1 (g)	Diuresis (ml)	Diuresis (ml/100g)	U Cr (mg/dl)	U Cr (mg/100g/day)	E protein (mg/ml of buffer)	E protein in 300 µl of buffer (mg)	Initial U volume (ml)	E protein (mg/ml of urine)	E protein (µg/mg Cr)	E GluAp (ng/ml of buffer)	E GluAp (ng/mg protein)	E GluAp (ng/mg Cr)	E GluAp (ng/100g/day)	MV protein (mg/ml of buffer)	Concentration factor (ml of urine/ml of buffer)	MV GluAp (ng/ml of buffer)	MV GluAp (ng/ml of urine)	MV GluAp (ng/mg Cr)	MV GluAp (ng/mg protein)	MV GluAp (ng/100g/day)	MV protein (µg/mg crea)	BW Day 15 (g)	Serum Cr Day 15 (mg/dl)
11	234.4	56.5	24.1041	10.21	2.46103	0.292	0.0876	7.1	0.012338	120.843	40.7883	139.686	16.88	41.5421	0.311	14.2	20.4588	1.44076	14.1113	65.784	34.7282	214.509	251.2	0.73	107.167
12	203.5	17	8.35381	17.34	1.44855	0.607	0.1821	7.3	0.0249452	143.859	51.574	84.9654	12.2231	17.7057	0.68	14.6	14.5612	0.997345	5.7517	21.4136	8.33163	268.601	238	0.64	116.953
13	208	48.5	23.3173	9.19	2.14286	0.302	0.0906	7.4	0.0122432	133.224	53.2373	176.282	23.485	50.325	0.385	14.8	10.4796	0.708081	7.7049	27.2197	16.5105	283.063	227	0.94	109.135
14	222.5	51	22.9213	9.84	2.25546	0.288	0.0864	7.4	0.0116757	118.655	43.227	150.094	17.8094	40.1684	0.297	14.8	16.7877	1.1343	11.5275	56.5243	25.9998	203.939	253.7	0.74	114.022
15	174.8	15.5	8.86728	19.55	1.73355	0.535	0.1605	7.2	0.0222917	114.024	45.6608	85.3472	9.73162	16.8703	0.715	14.4	14.0028	0.972414	4.97398	19.5843	8.62266	253.978	183.4	0.79	104.92
16	206.4	46.5	22.5291	11.58	2.60887	0.621	0.1863	9.4	0.0198191	171.15	50.2117	80.8562	13.8385	36.1029	0.635	18.8	10.0686	0.535562	4.62489	15.856	12.0657	291.68	263.1	0.61	127.471
17	207.3	30	14.4718	15.05	2.178	0.624	0.1872	9.1	0.0205714	136.687	54.2948	87.0109	11.8933	25.9036	0.613	18.2	18.4505	1.01376	6.73597	30.0987	14.671	223.796	261.8	0.58	126.29
18	190.2	13.75	7.22923	26.57	1.92081	1.037	0.3111	8.9	0.0349551	131.558	48.2415	46.5203	6.12013	11.7556	1.084	17.8	13.7486	0.772395	2.90702	12.6832	5.58383	229.202	231.8	0.6	121.872
19	192.7	18	9.34094	23.08	2.15589	0.595	0.1785	9.6	0.0185937	80.5622	55.2006	92.7741	7.47408	16.1133	1.019	19.2	16.2827	0.848056	3.67442	15.9791	7.92165	229.952	263.7	0.47	136.845
20	199.6	52.9	26.503	9.67	2.56284	0.437	0.1311	9	0.0145667	150.638	46.2685	105.878	15.9491	40.8751	0.463	18	16.3837	0.910207	9.41269	35.386	24.1232	266	258.2	0.49	129.359
MEAN	203.94	34.965	16.7638	15.208	2.14679				0.0192	130.12	48.8704	104.941	13.5404	29.7362	0.6202	16.48	15.1224	0.933289	7.14243	30.0529	15.8558	246.472	243.19	0.659	119.403
SE	5.25928	5.60056	2.46571	1.96732	0.115836				0.00227788	7.65985	1.5359	12.2846	1.64984	4.30834	0.0860929	0.654013	1.03181	0.0783606	1.1371	5.67595	3.02033	9.56043	7.85773	0.0452757	3.36951
BW= Body weight
U= Urine
Cr=Creatinine
E=Exosomal fraction
MV=Microvesicular fraction

## Sheet: Experiment2
CONTROL	Basal BW (g)	BW day 3 (g)	Diuresis (ml)	Δ BW (%)	Diuresis (ml/100 g)	SCr (mg/dl)	UCr (mg/dl)	UCr (mg/ml)	Proteinuria (µg/ml)	Proteinuria (mg/mg Cr)	UCr (mg/100g/day)	UAlaAp (mU)	U GluAp (mU)	U AlaAp (mU/100g/day)	U GluAp (mU/100g/day)	U AlaAp (mU/mgCr)	U GluAp (mU/mgCr)	U AlaAp (mU/mg protein)	U GluAp (mU/mg protein)	MV AlaAp (mU/ml of buffer)	MV GluAp (mU/ml of buffer)	MV AlaAp (mU/ml of urine)	MV GluAp (mU/ml of urine)	MV AlaAp (mU/mgCr)	MV GluAp (mU/mgCr)	MV AlaAp (mU/100g/day)	MV Glu (mU/100g/day)	MV protein (mg/ml of buffer)	AlaAp MV (mU/mg prot)	GluAp MV (mU/mg prot)	MV protein (µg/mgCr)	E protein (mg/ml of buffer)	E protein (µg/mg Cr)	E AlaAp (mU/ml of buffer)	E GluAp (mU/ml of buffer)	E AlaAp (mU/ml of urine)	E GluAp (mU/ml of urine)	E AlaAp (mU/mg prot)	E GluAp (mU/mg prot)	E AlaAp (mU/mg crea)	E GluAp (mU/mg crea)	E AlaAp (mU/100g/day)	E GluAp (mU/100g/day)
1	397	401	12	101.008	2.99252	0.55	64.25	0.6425	595	0.92607	1.92269	0.6447	0.133	1.92928	0.398005	1.00342	0.207004	1.08353	0.223529	10.927	0.5023	0.54635	0.025115	0.85035	0.0390895	1.63496	0.0751571	1.59534	6.84934	0.314855	124.151	2.241	174.397	7.7973	0.0686	0.389865	0.00343	3.47938	0.0306113	0.606794	0.00533852	1.16668	0.0102643
2	397	397	12.2	100	3.07305	0.67	60.21	0.6021	537	0.891878	1.85028	1.3447	0.4784	4.13233	1.47015	2.23335	0.794552	2.5041	0.890875	14.356	3.6005	0.7178	0.180025	1.19216	0.298995	2.20583	0.553225	1.58058	9.08275	2.27796	131.255	1.849	153.546	11.195	1.0453	0.55975	0.052265	6.05462	0.565333	0.929663	0.0868045	1.72014	0.160613
3	428	436	30	101.869	6.88073	0.56	36.59	0.3659	310	0.847226	2.51766	1.4344	0.7717	9.86972	5.30986	3.9202	2.10905	4.6271	2.48935	11.737	4.5143	0.58685	0.225715	1.60385	0.616876	4.03796	1.55308	0.788961	14.8765	5.72183	107.811	1.032	141.022	8.359	2.9337	0.41795	0.146685	8.09981	2.84273	1.14225	0.400888	2.8758	1.0093
4	428	429	14.5	100.234	3.37995	0.52	50.15	0.5015	387	0.771685	1.69505	1.6461	1.0104	5.56374	3.4151	3.28235	2.01476	4.25349	2.61085	13.967	6.9078	0.69835	0.34539	1.39252	0.688714	2.36039	1.1674	1.85626	7.52428	3.72136	185.071	2.953	294.417	11.968	4.2778	0.5984	0.21389	4.05283	1.44863	1.19322	0.4265	2.02256	0.722938
5	403	410	13	101.737	3.17073	0.59	66.72	0.6672	567	0.84982	2.11551	0.7609	0.0998	2.41261	0.316439	1.14044	0.14958	1.34198	0.176014	6.4123	0.0618	0.320615	0.00309	0.480538	0.00463129	1.01658	0.00979756	1.57822	4.063	0.0391581	118.272	2.093	156.85	5.978	0.0583	0.2989	0.002915	2.85619	0.0278548	0.447992	0.004369	0.947732	0.00924268
6	424	434	15	102.358	3.45622	0.53	70.11	0.7011	450	0.641849	2.42316	1.107	0.7111	3.82604	2.45772	1.57895	1.01426	2.46	1.58022	16.119	8.0467	0.80595	0.402335	1.14955	0.573863	2.78554	1.39056	2.01505	7.99929	3.99329	143.707	2.094	149.337	12.398	4.6879	0.6199	0.234395	5.92073	2.23873	0.884182	0.334325	2.14251	0.810121
7	404	418	25	103.465	5.98086	0.55	43.34	0.4334	390	0.899862	2.59211	1.5079	0.7092	9.01854	4.24163	3.47923	1.63636	3.86641	1.81846	11.027	2.4434	0.55135	0.12217	1.27215	0.281887	3.29755	0.730682	1.70336	6.47366	1.43445	196.512	1.76	203.046	5.1668	0.7365	0.25834	0.036825	2.93568	0.418466	0.596078	0.0849677	1.5451	0.220245
8	445	456	12	102.472	2.63158	0.61	65.19	0.6519	509	0.780795	1.71553	1.394	0.7096	3.66842	1.86737	2.13836	1.08851	2.7387	1.39411	14.902	7.1387	0.7451	0.356935	1.14297	0.54753	1.96079	0.939303	2.16322	6.88879	3.30003	165.917	2.03	155.699	13.475	4.8156	0.67375	0.24078	6.63793	2.37222	1.03352	0.369351	1.77303	0.633632
9	469	488	14	104.051	2.86885	0.62	70.85	0.7085	625	0.882145	2.03258	0.8925	0.4087	2.56045	1.1725	1.2597	0.576853	1.428	0.65392	15.366	4.436	0.7683	0.2218	1.0844	0.313056	2.20414	0.636311	2.1644	7.09941	2.04953	152.746	2.259	159.421	5.1926	0.4617	0.25963	0.023085	2.29863	0.204382	0.36645	0.0325829	0.74484	0.0662275
10	389	396	20.25	101.799	5.11364	0.63	49.56	0.4956	375	0.756659	2.53432	1.2964	0.7562	6.62932	3.86693	2.61582	1.52583	3.45707	2.01653	16.238	8.2159	0.8119	0.410795	1.63822	0.828884	4.15176	2.10066	1.24528	13.0397	6.59765	125.633	0.87	87.7724	5.6587	1.5312	0.282935	0.07656	6.50425	1.76	0.570894	0.154479	1.44683	0.3915
MEAN	418.4	426.5	16.795	101.899	3.95481	0.583	57.697	0.57697	474.5	0.824799	2.13989	1.20286	0.57881	4.96104	2.45157	2.26518	1.11168	2.77604	1.38539	13.1051	4.58674	0.655256	0.229337	1.18067	0.419353	2.56555	0.915618	1.66907	8.38967	2.94501	145.107	1.9181	167.551	8.71884	2.06166	0.435942	0.103083	4.884	1.1909	0.777104	0.189961	1.63852	0.403408
SE	7.96409	9.18967	1.97606	0.40601	0.469472	0.0154236	3.78403	0.0378403	33.8593	0.0274224	0.110762	0.106506	0.0927223	0.874323	0.537714	0.328746	0.221053	0.39687	0.277619	0.973394	0.941596	0.0486697	0.0470798	0.108155	0.086978	0.319746	0.207381	0.134213	1.0207	0.681261	9.34183	0.190875	16.7727	1.03146	0.612546	0.0515731	0.0306273	0.630203	0.337844	0.0935844	0.0547402	0.197233	0.115657
CONTROL	Basal BW (g)	BW day 3 (g)	Diuresis (ml)	%BW	Diuresis (ml/100 g)	SCr (mg/dl)	UCr (mg/dl)	UCr (mg/ml)	Proteinuria (µg/ml)	Proteinuria (mg/mg Cr)	UCr (mg/100g/day)	UAlaAp (mU)	U GluAp (mU)	U AlaAp (mU/100g/day)	U GluAp (mU/100g/day)	U AlaAp (mU/mgCr)	U GluAp (mU/mgCr)	U AlaAp (mU/mg protein)	U GluAp (mU/mg protein)	MV AlaAp (mU/ml of buffer)	MV GluAp (mU/ml of buffer)	MV AlaAp (mU/ml of urine)	MV GluAp (mU/ml of urine)	MV AlaAp (mU/mgCr)	MV GluAp (mU/mgCr)	MV AlaAp (mU/100g/day)	MV Glu (mU/100g/day)	MV protein (mg/ml of buffer)	AlaAp MV (mU/mg prot)	GluAp MV (mU/mg prot)	Pro MV (µg/mgCr)	E protein (mg/ml of buffer)	Prot Exo (µg/mg Cr)	E AlaAp (mU/ml of buffer)	E GluAp (mU/ml of buffer)	E AlaAp (mU/ml of urine)	Glu Exo (mU/ml)	E AlaAp (mU/mg prot)	E GluAp (mU/mg prot)	E AlaAp (mU/mg crea)	E GluAp (mU/mg crea)	E AlaAp (mU/100g/day)	E GluAp (mU/100g/day)
11	414	381	11	92.029	2.88714	3.39	19.64	0.1964	1117	5.68737	0.567034	4.2607	3.1143	12.3012	8.99142	21.694	15.8569	3.81441	2.78809	29.325	17.97	1.46625	0.8985	7.46563	4.57485	4.23327	2.59409	1.34209	21.8503	13.3896	341.673	1.664	423.625	10.775	6.6903	0.53875	0.334515	6.47536	4.02061	2.74313	1.70323	1.55545	0.965791
12	378	341	30	90.2116	8.79765	3.84	14.65	0.1465	1056	7.20819	1.28886	3.2216	1.9395	28.3425	17.063	21.9904	13.2389	3.05076	1.83665	34.551	17.587	1.72755	0.87935	11.7922	6.00239	15.1984	7.73622	1.7258	20.0203	10.1907	589.009	1.326	452.56	10.74	5.7722	0.537	0.28861	8.09955	4.35309	3.66553	1.97003	4.72434	2.53909
13	401	377	40.5	94.015	10.7427	3.5	9.94	0.0994	937	9.42656	1.06782	6.6162	3.199	71.0759	34.3659	66.5614	32.1831	7.06105	3.41409	49.569	22.539	2.47845	1.12695	24.9341	11.3375	26.6253	12.1065	2.18979	22.6364	10.2928	1101.5	1.198	602.616	25.927	9.94	1.29635	0.497	21.6419	8.29716	13.0418	5	13.9263	5.33912
14	432	381	40.5	88.1944	10.6299	2.21	10.72	0.1072	473	4.41231	1.13953	2.8203	1.2607	29.9796	13.4011	26.3088	11.7603	5.96258	2.66533	25.626	10.962	1.2813	0.5481	11.9524	5.11287	13.6201	5.82626	0.691558	37.0554	15.8512	322.555	0.475	221.549	10.776	3.9161	0.5388	0.195805	22.6863	8.24442	5.02612	1.82654	5.7274	2.08139
15	381	365	25	95.8005	6.84932	2.7	27.88	0.2788	1177	4.22166	1.90959	4.0874	3.0746	27.9959	21.0589	14.6607	11.028	3.47273	2.61223	38.534	22.164	1.9267	1.1082	6.91069	3.97489	13.1966	7.59041	1.78424	21.5969	12.4221	319.985	1.334	239.24	17.514	9.8812	0.8757	0.49406	13.1289	7.4072	3.14096	1.77209	5.99795	3.38397
16	375	348	66	92.8	18.9655	2.03	10.75	0.1075	701	6.52093	2.03879	4.7966	1.9676	90.97	37.3166	44.6195	18.3033	6.84251	2.80685	41.384	14.379	2.0692	0.71895	19.2484	6.68791	39.2434	13.6353	1.65201	25.0507	8.70396	768.375	0.691	321.395	18.538	6.2906	0.9269	0.31453	26.8278	9.10362	8.62233	2.92586	17.5791	5.96522
17	360	326	26	90.5556	7.97546	3.62	17.62	0.1762	1280	7.26447	1.40528	5.1556	3.4545	41.1183	27.5512	29.2599	19.6056	4.02781	2.69883	45.253	25.633	2.26265	1.28165	12.8414	7.27384	18.0457	10.2217	1.76653	25.6169	14.5104	501.285	1.332	377.98	20.258	11.388	1.0129	0.5694	15.2087	8.54955	5.74858	3.23156	8.07834	4.54123
18	411	375	42	91.2409	11.2	*	11.3	0.113	971	8.59292	1.2656	3.622	2.2257	40.5664	24.9278	32.0531	19.6965	3.73018	2.29217	35.247	19.331	1.76235	0.96655	15.596	8.55354	19.7383	10.8254	1.54162	22.8636	12.5394	682.132	0.961	425.221	11.15	6.2714	0.5575	0.31357	11.6025	6.52591	4.93363	2.77496	6.244	3.51198
19	415	379	40	91.3253	10.5541	2.8	9	0.09	725	8.05556	0.949868	3.6874	2.1602	38.9172	22.7989	40.9711	24.0022	5.08607	2.97959	36.518	21.964	1.8259	1.0982	20.2878	12.2022	19.2707	11.5905	1.78424	20.467	12.31	991.244	1.202	667.778	13.642	8.8443	0.6821	0.442215	11.3494	7.35799	7.57889	4.9135	7.19894	4.66718
20	412	373	53	90.534	14.2091	3.14	4.93	0.0493	576	11.6836	0.700509	2.1037	1.1466	29.8917	16.2922	42.6714	23.2576	3.65226	1.99063	29.226	16.323	1.4613	0.81615	29.641	16.5548	20.7638	11.5968	1.4147	20.6588	11.5381	1434.79	1.162	1178.5	10.361	7.2162	0.51805	0.36081	8.91652	6.21015	10.5081	7.31866	7.36103	5.12679
MEAN	397.9	364.6	37.4	91.6706	10.2811	3.02556	13.643	0.13643	901.3	7.30735	1.23329	4.03715	2.35427	41.1159	22.3767	34.079	18.8932	4.67003	2.60845	36.5233	18.8852	1.82617	0.94426	16.067	8.22748	18.9936	9.37231	1.58926	23.7816	12.1748	705.255	1.1345	491.046	14.9681	7.62103	0.748405	0.381051	14.5937	7.00697	6.5009	3.34364	7.83929	3.81218
SE	7.25481	6.14672	4.88069	0.675011	1.35838	0.210846	2.0792	0.020792	85.4061	0.722742	0.14848	0.404289	0.259287	7.30582	2.84238	4.77474	2.04723	0.464276	0.147093	2.36503	1.38035	0.118252	0.0690173	2.34394	1.26613	2.92064	1.06834	0.124292	1.58716	0.671561	118.215	0.10888	88.458	1.6928	0.729831	0.0846399	0.0364916	2.17855	0.548559	1.07056	0.585647	1.46134	0.504972
BW= Body weight
U= Urine
Cr=Creatinine
E=Exosomal fraction
MV=Microvesicular fraction
* Missed data (this animal died under an excess of anesthesia)
